# Supplementary material for: Ecological stoichiometry between leaves, litter and soil of dominant species in the forest community of rock-stream periglacial landforms in Mt. Laotudingzi
Source: PLoS One. 2025 Aug 26;20(8):e0328983. doi: 10.1371/journal.pone.0328983 (PMC12380329; doi:10.1371/journal.pone.0328983)
Supplement: S1 Data — (XLSX) [file pone.0328983.s001.xlsx]

## Sheet: fig3
	C	C	C	N	N	N	P	P	P
	leaf	litter	soil	leaf	litter	soil	leaf	litter	soil
a	14.6174	25.9967	4.68592	0.9055	0.9296	0.7106	0.08567	0.06944	0.07629
b	24.6714	25.9967	4.68592	1.087	0.9296	0.7106	0.07598	0.06944	0.07629
c	16.6659	25.9967	4.68592	0.9411	0.9296	0.7106	0.07498	0.06944	0.07629
d	24.9513	26.0884	3.93152	0.893	1.0215	0.7416	0.06573	0.07293	0.12028
e	22.0748	26.5765	5.72046	1.3627	0.5923	1.023	0.07075	0.09165	0.13455
f	24.755	26.2454	3.92371	0.9258	0.9486	0.7235	0.06197	0.11618	0.11426
g	17.4919	25.8381	3.51081	1.3257	1.1675	0.6465	0.07563	0.09139	0.10322
h	21.4636	26.5509	4.75435	1.2458	0.4958	0.6923	0.09209	0.06922	0.11714
i	14.2738	25.5499	6.9366	1.1472	0.8342	0.9534	0.11653	0.06053	0.08061
j	24.874	25.3376	6.00828	0.5218	0.9852	0.7391	0.05818	0.07127	0.07459
k	17.955	25.14	4.16148	1.183	0.9437	0.7046	0.08681	0.08013	0.10832
l	24.5571	26.2306	3.61834	1.1017	0.4867	0.7297	0.14764	0.05687	0.08571
m	20.0401	24.1949	3.61277	1.3957	0.9515	0.7646	0.12962	0.10012	0.09889

## Sheet: fig4
leafC	leafN	leafP	leafCN	leafCP	leafNP	litterC	litterN	litterP	litterCN	litterCP	litterNP
14.6174	0.9055	0.08567	16.1429	170.622	10.5695	25.9967	0.9296	0.06944	27.9655	374.399	13.3879
24.6714	1.087	0.07598	22.6968	324.7	14.306	25.9967	0.9296	0.06944	27.9655	374.399	13.3879
16.6659	0.9411	0.07498	17.709	222.276	12.5516	25.9967	0.9296	0.06944	27.9655	374.399	13.3879
24.9513	0.893	0.06573	27.941	379.625	13.5867	26.0884	1.0215	0.07293	25.5393	357.732	14.0071
22.0748	1.3627	0.07075	16.1993	312.034	19.2621	26.5765	0.5923	0.09165	44.87	289.978	6.46263
24.755	0.9258	0.06197	26.739	399.448	14.9388	26.2454	0.9486	0.11618	27.6675	225.908	8.1651
17.4919	1.3257	0.07563	13.1945	231.273	17.528	25.8381	1.1675	0.09139	22.1311	282.729	12.7752
21.4636	1.2458	0.09209	17.2287	233.08	13.5286	26.5509	0.4958	0.06922	53.5516	383.585	7.16292
14.2738	1.1472	0.11653	12.4423	122.494	9.84497	25.5499	0.8342	0.06053	30.6281	422.085	13.781
24.874	0.5218	0.05818	47.6696	427.565	8.96934	25.3376	0.9852	0.07127	25.7182	355.521	13.8237
17.955	1.183	0.08681	15.1775	206.841	13.6281	25.14	0.9437	0.08013	26.6398	313.747	11.7774
24.5571	1.1017	0.14764	22.2902	166.327	7.46188	26.2306	0.4867	0.05687	53.8948	461.265	8.55862
20.0401	1.3957	0.12962	14.3585	154.607	10.7677	24.1949	0.9515	0.10012	25.4281	241.667	9.5039

## Sheet: fig5
leafC	leafN	leafP	leafCN	leafCP	leafNP	litterC	litterN	litterP	litterCN	litterCP	litterNP
14.6174	0.9055	0.08567	16.1429	170.622	10.5695	25.9967	0.9296	0.06944	27.9655	374.399	13.3879
24.6714	1.087	0.07598	22.6968	324.7	14.306	25.9967	0.9296	0.06944	27.9655	374.399	13.3879
16.6659	0.9411	0.07498	17.709	222.276	12.5516	25.9967	0.9296	0.06944	27.9655	374.399	13.3879
24.9513	0.893	0.06573	27.941	379.625	13.5867	26.0884	1.0215	0.07293	25.5393	357.732	14.0071
22.0748	1.3627	0.07075	16.1993	312.034	19.2621	26.5765	0.5923	0.09165	44.87	289.978	6.46263
24.755	0.9258	0.06197	26.739	399.448	14.9388	26.2454	0.9486	0.11618	27.6675	225.908	8.1651
17.4919	1.3257	0.07563	13.1945	231.273	17.528	25.8381	1.1675	0.09139	22.1311	282.729	12.7752
21.4636	1.2458	0.09209	17.2287	233.08	13.5286	26.5509	0.4958	0.06922	53.5516	383.585	7.16292
14.2738	1.1472	0.11653	12.4423	122.494	9.84497	25.5499	0.8342	0.06053	30.6281	422.085	13.781
24.874	0.5218	0.05818	47.6696	427.565	8.96934	25.3376	0.9852	0.07127	25.7182	355.521	13.8237
17.955	1.183	0.08681	15.1775	206.841	13.6281	25.14	0.9437	0.08013	26.6398	313.747	11.7774
24.5571	1.1017	0.14764	22.2902	166.327	7.46188	26.2306	0.4867	0.05687	53.8948	461.265	8.55862
20.0401	1.3957	0.12962	14.3585	154.607	10.7677	24.1949	0.9515	0.10012	25.4281	241.667	9.5039

## Sheet: fig6
leafC	leafN	leafP	leafCN	leafCP	leafNP	soilC	soilN	soilP	soilCN	soilCP	soilNP
14.6174	0.9055	0.08567	16.1429	170.622	10.5695	4.68592	0.7106	0.07629	6.59432	61.4243	9.31473
24.6714	1.087	0.07598	22.6968	324.7	14.306	4.68592	0.7106	0.07629	6.59432	61.4243	9.31473
16.6659	0.9411	0.07498	17.709	222.276	12.5516	4.68592	0.7106	0.07629	6.59432	61.4243	9.31473
24.9513	0.893	0.06573	27.941	379.625	13.5867	3.93152	0.7416	0.12028	5.3014	32.6864	6.16563
22.0748	1.3627	0.07075	16.1993	312.034	19.2621	5.72046	1.023	0.13455	5.59185	42.5152	7.60307
24.755	0.9258	0.06197	26.739	399.448	14.9388	3.92371	0.7235	0.11426	5.42323	34.3411	6.33221
17.4919	1.3257	0.07563	13.1945	231.273	17.528	3.51081	0.6465	0.10322	5.43048	34.0144	6.2636
21.4636	1.2458	0.09209	17.2287	233.08	13.5286	4.75435	0.6923	0.11714	6.86747	40.5877	5.91015
14.2738	1.1472	0.11653	12.4423	122.494	9.84497	6.9366	0.9534	0.08061	7.27564	86.0531	11.8276
24.874	0.5218	0.05818	47.6696	427.565	8.96934	6.00828	0.7391	0.07459	8.12919	80.5555	9.90941
17.955	1.183	0.08681	15.1775	206.841	13.6281	4.16148	0.7046	0.10832	5.90616	38.4178	6.5047
24.5571	1.1017	0.14764	22.2902	166.327	7.46188	3.61834	0.7297	0.08571	4.95867	42.2138	8.51314
20.0401	1.3957	0.12962	14.3585	154.607	10.7677	3.61277	0.7646	0.09889	4.72505	36.5315	7.73145

## Sheet: fig7
leafC	leafN	leafP	leafCN	leafCP	leafNP	soilC	soilN	soilP	soilCN	soilCP	soilNP
14.6174	0.9055	0.08567	16.1429	170.622	10.5695	4.68592	0.7106	0.07629	6.59432	61.4243	9.31473
24.6714	1.087	0.07598	22.6968	324.7	14.306	4.68592	0.7106	0.07629	6.59432	61.4243	9.31473
16.6659	0.9411	0.07498	17.709	222.276	12.5516	4.68592	0.7106	0.07629	6.59432	61.4243	9.31473
24.9513	0.893	0.06573	27.941	379.625	13.5867	3.93152	0.7416	0.12028	5.3014	32.6864	6.16563
22.0748	1.3627	0.07075	16.1993	312.034	19.2621	5.72046	1.023	0.13455	5.59185	42.5152	7.60307
24.755	0.9258	0.06197	26.739	399.448	14.9388	3.92371	0.7235	0.11426	5.42323	34.3411	6.33221
17.4919	1.3257	0.07563	13.1945	231.273	17.528	3.51081	0.6465	0.10322	5.43048	34.0144	6.2636
21.4636	1.2458	0.09209	17.2287	233.08	13.5286	4.75435	0.6923	0.11714	6.86747	40.5877	5.91015
14.2738	1.1472	0.11653	12.4423	122.494	9.84497	6.9366	0.9534	0.08061	7.27564	86.0531	11.8276
24.874	0.5218	0.05818	47.6696	427.565	8.96934	6.00828	0.7391	0.07459	8.12919	80.5555	9.90941
17.955	1.183	0.08681	15.1775	206.841	13.6281	4.16148	0.7046	0.10832	5.90616	38.4178	6.5047
24.5571	1.1017	0.14764	22.2902	166.327	7.46188	3.61834	0.7297	0.08571	4.95867	42.2138	8.51314
20.0401	1.3957	0.12962	14.3585	154.607	10.7677	3.61277	0.7646	0.09889	4.72505	36.5315	7.73145

## Sheet: fig8
litterC	litterN	litterP	litterCN	litterCP	litterNP	soilC	soilN	soilP	soilCN	soilCP	soilNP
25.9967	0.9296	0.06944	27.9655	374.399	13.3879	4.68592	0.7106	0.07629	6.59432	61.4243	9.31473
25.9967	0.9296	0.06944	27.9655	374.399	13.3879	4.68592	0.7106	0.07629	6.59432	61.4243	9.31473
25.9967	0.9296	0.06944	27.9655	374.399	13.3879	4.68592	0.7106	0.07629	6.59432	61.4243	9.31473
26.0884	1.0215	0.07293	25.5393	357.732	14.0071	3.93152	0.7416	0.12028	5.3014	32.6864	6.16563
26.5765	0.5923	0.09165	44.87	289.978	6.46263	5.72046	1.023	0.13455	5.59185	42.5152	7.60307
26.2454	0.9486	0.11618	27.6675	225.908	8.1651	3.92371	0.7235	0.11426	5.42323	34.3411	6.33221
25.8381	1.1675	0.09139	22.1311	282.729	12.7752	3.51081	0.6465	0.10322	5.43048	34.0144	6.2636
26.5509	0.4958	0.06922	53.5516	383.585	7.16292	4.75435	0.6923	0.11714	6.86747	40.5877	5.91015
25.5499	0.8342	0.06053	30.6281	422.085	13.781	6.9366	0.9534	0.08061	7.27564	86.0531	11.8276
25.3376	0.9852	0.07127	25.7182	355.521	13.8237	6.00828	0.7391	0.07459	8.12919	80.5555	9.90941
25.14	0.9437	0.08013	26.6398	313.747	11.7774	4.16148	0.7046	0.10832	5.90616	38.4178	6.5047
26.2306	0.4867	0.05687	53.8948	461.265	8.55862	3.61834	0.7297	0.08571	4.95867	42.2138	8.51314
24.1949	0.9515	0.10012	25.4281	241.667	9.5039	3.61277	0.7646	0.09889	4.72505	36.5315	7.73145

## Sheet: fig9
litterC	litterN	litterP	litterCN	litterCP	litterNP	soilC	soilN	soilP	soilCN	soilCP	soilNP
25.9967	0.9296	0.06944	27.9655	374.399	13.3879	4.68592	0.7106	0.07629	6.59432	61.4243	9.31473
25.9967	0.9296	0.06944	27.9655	374.399	13.3879	4.68592	0.7106	0.07629	6.59432	61.4243	9.31473
25.9967	0.9296	0.06944	27.9655	374.399	13.3879	4.68592	0.7106	0.07629	6.59432	61.4243	9.31473
26.0884	1.0215	0.07293	25.5393	357.732	14.0071	3.93152	0.7416	0.12028	5.3014	32.6864	6.16563
26.5765	0.5923	0.09165	44.87	289.978	6.46263	5.72046	1.023	0.13455	5.59185	42.5152	7.60307
26.2454	0.9486	0.11618	27.6675	225.908	8.1651	3.92371	0.7235	0.11426	5.42323	34.3411	6.33221
25.8381	1.1675	0.09139	22.1311	282.729	12.7752	3.51081	0.6465	0.10322	5.43048	34.0144	6.2636
26.5509	0.4958	0.06922	53.5516	383.585	7.16292	4.75435	0.6923	0.11714	6.86747	40.5877	5.91015
25.5499	0.8342	0.06053	30.6281	422.085	13.781	6.9366	0.9534	0.08061	7.27564	86.0531	11.8276
25.3376	0.9852	0.07127	25.7182	355.521	13.8237	6.00828	0.7391	0.07459	8.12919	80.5555	9.90941
25.14	0.9437	0.08013	26.6398	313.747	11.7774	4.16148	0.7046	0.10832	5.90616	38.4178	6.5047
26.2306	0.4867	0.05687	53.8948	461.265	8.55862	3.61834	0.7297	0.08571	4.95867	42.2138	8.51314
24.1949	0.9515	0.10012	25.4281	241.667	9.5039	3.61277	0.7646	0.09889	4.72505	36.5315	7.73145

## Sheet: Table1
Dominant Species	Geospatial Coordinates			Morphometric Parameters		Associated Flora
	Latitude(N)	Longitude(E)	Elevation(m)	DBH(cm)	Age(a)
Acer pseudo-Sieboldianum	41°19′50″	124°54′39″	761	18	30	Carpinus cordata, Tilia amurensis
Carpinus cordata	41°19′50″	124°54′39″	761	12	50	Acer pseudo-Sieboldianum, Tilia amurensis
Tilia amurensis	41°19′50″	124°54′39″	761	24	70	Acer pseudo-Sieboldianum, Carpinus cordata
Acer mono Maxim	41°19′49″	124°54′38″	728	8	18	Carpinus cordata, Sorbus alnifolia , Actinidia kolomikta
Ulmus laciniata	41°19′56″	124°54′45″	687	4	10	Acer mono Maxim, Acer pseudosieboldianum , Pinus koraiensis Siebold, Corylus heterophylla
Fraxinus mandschurica	41°20′05″	124°54′52″	629	30	60	Spiraea salicifolia, Sambucus williamsii
Quercus mongolica	41°18′14″	124°53′48″	882	20	40	Fraxinus chinensis
Acer barbinerve	41°18′47″	124°53′33″	1107	14	30	Fraxinus mandshurica, Sambucus williamsii
Prunus serrulata	41°18′47″	124°53′33″	1109	18	30	Quercus mongolica, Acer ukurunduense, Acer pseudosieboldianum
Betula ermanii.	41°19′05″	124°53′16″	1255	10	70	Acer pictum Thunb.
Abies nephrolepis	41°18′47″	124°53′33″	1109	40	110	Cerasus maximowiczii
Pinus koraiensis	41°20′06″	124°54′49″	641	18	40	Acer mono Maxim.
Abies holophylla	41°20′05″	124°54′52″	616	45	90	Spiraea salicifolia, Sambucus williamsii, Autumn pear

## Sheet: Table2
Parameter(%)		C	N	P	C:N	C:P	N:P
Mean	leaf	20.65	1.08	0.09	20.75	257.76	12.84
	litter	25.83	0.86	0.08	32.31	342.88	11.25
	soil	4.63	0.76	0.1	6.11	50.17	8.05
Content Range	leaf	14.27-24.95	0.52-1.40	0.06-0.15	12.44-47.67	122.49-427.57	7.46-19.26
	litter	24.20-26.58	0.49-1.17	0.06-0.12	22.13-53.90	225.91-461.27	6.43-14.01
	soil	3.51-6.94	0.65-1.02	0.08-0.14	4.73-8.13	32.69-86.05	5.91-11.83
CV(%)	leaf	19.67	22.42	31.11	45.71	39	26.01
	litter	2.507	24.09	21.6	33.77	20.01	25.2
	soil	22.42	14.12	20.97	16.28	36.14	22.58
Acer pseudosieboldianum (Pax) Kom.	leaf	14.62	0.91	0.09	16.14	170.62	10.57
	litter	26	0.93	0.07	27.97	374.4	13.39
	soil	4.69	0.71	0.08	6.59	61.42	9.31
Carpinus cordata Blume	leaf	24.67	1.09	0.08	22.7	324.7	14.31
	litter	26	0.93	0.07	27.97	374.4	13.39
	soil	4.69	0.71	0.08	6.59	61.42	9.31
Tilia amurensis Rupr.	leaf	16.67	0.94	0.07	17.71	222.28	12.55
	litter	26	0.93	0.07	27.97	374.4	13.39
	soil	4.69	0.71	0.08	6.59	61.42	9.31
Acer pictum Thunb.	leaf	24.95	0.89	0.07	27.94	379.63	13.59
	litter	26.09	1.02	0.07	25.54	357.73	14.01
	soil	3.93	0.74	0.12	5.3	32.69	6.17
Ulmus laciniata (Trautv.) Mayr	leaf	22.07	1.36	0.07	16.2	312.03	19.26
	litter	26.58	0.59	0.09	44.87	289.98	6.46
	soil	5.72	1.02	0.13	5.59	42.52	7.6
Fraxinus mandschurica Rupr.	leaf	24.75	0.93	0.06	26.74	399.45	14.94
	litter	26.25	0.95	0.12	27.67	225.91	8.17
	soil	3.92	0.72	0.11	5.42	34.34	6.33
Quercus mongolica Fisch. ex Ledeb.	leaf	17.49	1.33	0.08	13.19	231.27	17.53
	litter	25.84	1.17	0.09	22.13	282.73	12.78
	soil	3.51	0.65	0.1	5.43	34.01	6.26
Acer barbinerve Maxim. ex Miq.	leaf	21.46	1.25	0.09	17.23	233.08	13.53
	litter	26.55	0.5	0.07	53.55	383.59	7.16
	soil	4.75	0.69	0.12	6.87	40.59	5.91
Cerasus maximowiczii (Rupr) Kom.	leaf	14.27	1.15	0.12	12.44	122.49	9.84
	litter	25.55	0.83	0.06	30.63	422.08	13.78
	soil	6.94	0.95	0.08	7.28	86.05	11.83
Betula ermanii Cham.	leaf	24.87	0.52	0.06	47.67	427.57	8.97
	litter	25.34	0.99	0.07	25.72	355.52	13.82
	soil	6.01	0.74	0.07	8.13	80.56	9.91
Abies nephrolepis (Trautv. ex Maxim.) Maxim.	leaf	17.95	1.18	0.09	15.18	206.84	13.63
	litter	25.14	0.94	0.08	26.64	313.75	11.78
	soil	4.16	0.7	0.11	5.91	38.42	6.5
Pinus koraiensis Siebold & Zucc.	leaf	24.56	1.1	0.15	22.29	166.33	7.46
	litter	26.23	0.49	0.06	53.89	461.26	8.56
	soil	3.62	0.73	0.09	4.96	42.21	8.51
Abies holophylla Maxim.	leaf	20.04	1.4	0.13	14.36	154.61	10.77
	litter	24.19	0.95	0.1	25.43	241.67	9.5
	soil	3.61	0.76	0.1	4.73	36.53	7.73
